# Supplementary material for: Development of a Multiplex PCR Assay for Selected Escherichia coli Virulence Genes, Clostridium perfringens cpa and Cryptosporidium 18S rRNA in Faecal Samples from Diarrheic Dairy Calves
Source: Biology (Basel). 2026 Jun 12;15(12):921. doi: 10.3390/biology15120921 (PMC13295645; doi:10.3390/biology15120921)
Supplement: Supplementary file 1 [file biology-15-00921-s001.zip]

Archive with 1 entries (1 files):
- biology-4361028-supplementary.pdf
